# Supplementary material for: Analyzing the ecological relations of technology innovation of the Chinese high-tech industry based on the Lotka-Volterra model
Source: PLoS One. 2022 May 31;17(5):e0267033. doi: 10.1371/journal.pone.0267033 (PMC9154195; doi:10.1371/journal.pone.0267033)
Supplement: S1 Data — (XLSX) [file pone.0267033.s001.xlsx]

## Sheet: Sheet1
year	Annual data (Units: 100 million)						Accumulative data (Units: 100 million)
Var	RD	TR	DTP	FTA	II	TI	RD	TR	DTP	FTA	II	TI
1995	17.85	82.27	4.25	31.43	100.12	35.69	17.85	82.27	4.25	31.43	100.12	35.69
1996	30.96	78.45	2.43	24.86	109.41	27.28	28.58	72.43	2.24	22.95	101.01	25.19
1997	42.02	81.51	2.74	35.04	123.53	37.78	37.74	73.21	2.46	31.47	110.95	33.93
1998	56.45	68.2	2	24.3	124.65	26.3	51.11	61.74	1.81	22	112.85	23.81
1999	67.56	69.26	2.86	26.23	136.81	29.09	62.04	63.6	2.63	24.08	125.64	26.71
2000	111.04	104.75	7.21	50.41	215.79	57.62	101.55	95.79	6.59	46.11	197.34	52.7
2001	157.01	117.23	3.77	79.52	274.24	83.28	142.6	106.47	3.42	72.22	249.07	75.64
2002	186.97	152.43	5.89	98.95	339.4	104.84	171.18	139.56	5.39	90.6	310.74	95.99
2003	222.45	155.04	8.57	99.19	377.48	107.75	201.25	140.26	7.75	89.74	341.52	97.49
2004	292.13	187.9	8.57	124.37	480.04	132.93	254.38	163.62	7.46	108.29	418	115.76
2005	362.5	159.02	9.54	112.32	521.52	121.85	310.08	136.03	8.16	96.07	446.1	104.23
2006	456.44	171.91	10.23	89.58	628.34	99.81	384.63	144.86	8.62	75.49	529.49	84.11
2007	545.32	210.99	11.1	144.64	756.31	155.73	438.49	169.65	8.92	116.3	608.14	125.22
2008	655.2	218.6	12.97	99.31	873.8	112.28	497.51	165.99	9.85	75.41	663.5	85.26
2009	774.05	201.74	13.9	75.05	975.79	88.95	591.95	154.28	10.63	57.39	746.23	68.02
2010	967.83	268.73	21.29	82.61	1236.56	103.9	716.53	198.96	15.77	61.16	915.49	76.92
2011	1237.81	239.64	16.24	77.43	1477.45	93.67	869.53	168.34	11.41	54.39	1037.87	65.8
2012	1491.49	319.18	23.83	82.62	1810.67	106.46	1021.17	218.53	16.32	56.57	1239.7	72.89
2013	1734.37	367.13	31.26	66.22	2101.49	97.48	1157.31	244.98	20.86	44.19	1402.29	65.05
2014	1922.15	316.53	46.71	71.62	2238.69	118.32	1257.46	207.08	30.56	46.85	1464.54	77.41
2015	2219.66	335.57	63.31	84.67	2555.23	147.97	1432.03	216.5	40.84	54.62	1648.52	95.47
